# Supplementary material for: Genome-wide mapping of Vibrio cholerae VpsT binding identifies a mechanism for c-di-GMP homeostasis
Source: Nucleic Acids Res. 2021 Dec 15;50(1):149–59. doi: 10.1093/nar/gkab1194 (PMC8754643; doi:10.1093/nar/gkab1194)
Supplement: gkab1194_Supplemental_Files [file gkab1194_supplemental_files.zip]

Archive with 3 entries (3 files):
- 03112021_paper_supplementary_figures.pptx
- Supplementary Figure legends.docx
- Table S1.docx
